# Supplementary material for: Review of the genus Apotrechus in China (Orthoptera, Gryllacrididae, Gryllacridinae)
Source: Zookeys. 2015 Feb 16;(482):143–55. doi: 10.3897/zookeys.482.8713 (PMC4337223; doi:10.3897/zookeys.482.8713)
Supplement: XML Treatment for Apotrechus trilobus [file zookeys.482.8713-treatment2.xml]

<!DOCTYPE tp:taxon-treatment
  PUBLIC "-//TaxonX//DTD Taxonomic Treatment Publishing DTD v0 20100105//EN" "tax-treatment-NSO.dtd">
<tp:taxon-treatment xmlns:tp="http://www.plazi.org/taxpub"><tp:treatment-meta><kwd-group><label>Taxon classification</label><kwd><named-content content-type="kingdom">Animalia</named-content></kwd><kwd><named-content content-type="order">Orthoptera</named-content></kwd><kwd><named-content content-type="family">Gryllacrididae</named-content></kwd></kwd-group><mixed-citation publication-type="journal"><person-group><name><surname>Li</surname><given-names>Miao-Miao</given-names></name><name><surname>Liu</surname><given-names>Xian-Wei</given-names></name><name><surname>Li</surname><given-names>Kai</given-names></name></person-group><article-title>Review of the genus <italic><tp:taxon-name><tp:taxon-name-part taxon-name-part-type="genus">Apotrechus</tp:taxon-name-part></tp:taxon-name></italic> in China (<tp:taxon-name><tp:taxon-name-part taxon-name-part-type="order">Orthoptera</tp:taxon-name-part></tp:taxon-name>, <tp:taxon-name><tp:taxon-name-part taxon-name-part-type="family">Gryllacrididae</tp:taxon-name-part></tp:taxon-name>, <tp:taxon-name><tp:taxon-name-part taxon-name-part-type="subfamily">Gryllacridinae</tp:taxon-name-part></tp:taxon-name>)</article-title><source>Zookeys</source><day>16</day><month>2</month><year>2015</year><volume>2015</volume><issue>482</issue><fpage>143</fpage><lpage>155</lpage><pub-id pub-id-type="doi">10.3897/zookeys.482.8713</pub-id></mixed-citation></tp:treatment-meta><tp:nomenclature><label>1.</label><tp:taxon-name>
                        <tp:taxon-name-part taxon-name-part-type="genus">Apotrechus</tp:taxon-name-part>
                        <tp:taxon-name-part taxon-name-part-type="species">trilobus</tp:taxon-name-part>
                        <object-id xmlns:xlink="http://www.w3.org/1999/xlink" content-type="zoobank" xlink:type="simple">http://zoobank.org/4DA1028E-49F8-4F99-A0ED-F632A4BFC4C3</object-id>
                    </tp:taxon-name><tp:taxon-authority>Bian &amp; Shi, 2014</tp:taxon-authority><xref ref-type="fig" rid="F1">Figs 1–6</xref><tp:nomenclature-citation-list><tp:nomenclature-citation><tp:taxon-name><tp:taxon-name-part taxon-name-part-type="genus">Apotrechus</tp:taxon-name-part> <tp:taxon-name-part taxon-name-part-type="species">trilobus</tp:taxon-name-part></tp:taxon-name><comment>: <xref ref-type="bibr" rid="B1">Bian et al. 2014</xref>: 384–386.</comment></tp:nomenclature-citation></tp:nomenclature-citation-list></tp:nomenclature><tp:treatment-sec sec-type="Description"><title>Description.</title><p>Male. Body medium sized. Wings absent. Fastigium of vertex rounded, about 2 times as wide as scape; eyes reniform, prominent; ocelli inconspicuous. Pronotum almost hexagon, paranota lower. Fore coxa with a spine, fore tibia on ventral surface with 5 pairs of spurs (included 1 pair of apical spurs); mid tibia without inner upper apical spur but with 4 pairs of spurs (included 1 pair of apical spurs) on ventral surface. Ventral surface of hind femur with 10–11 internal spines, but without external spine, hind tibia unarmed or with 1–2 minute spines on dorsal surface, bearing 3 pairs of apical spurs. 9<sup>th</sup> abdominal tergite divided into two lobes, which bearing spine-like apex pointing downwards, epiproct medially furrowed (Fig. <xref ref-type="fig" rid="F1">5</xref>). Cerci shorter, conical; subgenital plate broad, hind margin split into two lobes, apex of lobes spine-like, curved inside (Fig. <xref ref-type="fig" rid="F1">6</xref>).</p><fig id="F1" position="float" orientation="portrait"><label>Figures 1–6.</label><caption><p><italic><tp:taxon-name><tp:taxon-name-part taxon-name-part-type="genus">Apotrechus</tp:taxon-name-part> <tp:taxon-name-part taxon-name-part-type="species">trilobus</tp:taxon-name-part></tp:taxon-name></italic> Bian &amp; Shi, 2014. <bold>1</bold> head in frontal view <bold>2</bold> head and pronotum in dorsal view <bold>3</bold> end of male abdomen in dorsal view <bold>4</bold> end of male abdomen in lateral view <bold>5</bold> end of male abdomen in ventral view <bold>6</bold> end of male abdomen in caudal view. Scale: 1 mm.</p></caption><graphic xmlns:xlink="http://www.w3.org/1999/xlink" xlink:href="zookeys-482-143-g001.jpg" position="float" orientation="portrait" xlink:type="simple" id="oo_38593.jpg"/></fig><p>Female. Unknown.</p></tp:treatment-sec><tp:treatment-sec sec-type="Coloration"><title>Coloration.</title><p>Body infuscate. Fastigium of vertex with darkish black longitudinal band; frons with 3 blackish longitudinal stripes, middle stripe broad, not connected with the longitudinal band of fastigium of vertex (Figs <xref ref-type="fig" rid="F1">1–2</xref>); inner margin of antenna foveolae and first segment with blackish spots. Pronotum with a darkish black longitudinal band in the middle and all margins black. Apex of fore and middle femora black, hind femur with a blackish longitudinal stripe on external surface, all tibiae darkish black on the base and apex.</p></tp:treatment-sec><tp:treatment-sec sec-type="Measurements"><title>Measurements.</title><p>(length in mm)</p><table-wrap id="T1" position="anchor" orientation="portrait"><label><italic><tp:taxon-name><tp:taxon-name-part taxon-name-part-type="genus">Apotrechus</tp:taxon-name-part> <tp:taxon-name-part taxon-name-part-type="species">trilobus</tp:taxon-name-part></tp:taxon-name></italic></label><caption><p>Measurements (length in mm)</p></caption><table rules="all"><tbody><tr><th rowspan="1" colspan="1"/><th rowspan="1" colspan="1">Body</th><th rowspan="1" colspan="1">Pronotum</th><th rowspan="1" colspan="1">Hind femur</th><th rowspan="1" colspan="1">Ovipositor</th></tr><tr><td rowspan="1" colspan="1">♂</td><td rowspan="1" colspan="1">16.0</td><td rowspan="1" colspan="1">3.8</td><td rowspan="1" colspan="1">10.0</td><td rowspan="1" colspan="1">-</td></tr></tbody></table></table-wrap></tp:treatment-sec><tp:treatment-sec sec-type="Material"><title>Material.</title><p>1♂, Yunnan, Pingbian, Yuping, 2000m, 20.V.2009, Xian-Wei Liu et al. leg.</p></tp:treatment-sec><tp:treatment-sec sec-type="Distribution"><title>Distribution.</title><p>China: Yunnan.</p></tp:treatment-sec><ref-list><ref id="B1"><mixed-citation xmlns:xlink="http://www.w3.org/1999/xlink" xlink:type="simple"><person-group><name name-style="western"><surname>Bian</surname><given-names>X</given-names></name><name name-style="western"><surname>Wang</surname><given-names>S-Y</given-names></name><name name-style="western"><surname>Shi</surname><given-names>F-M</given-names></name></person-group> (<year>2014</year>) <article-title>One new species of the Genus Apotrechus (<tp:taxon-name><tp:taxon-name-part taxon-name-part-type="order">Orthoptera</tp:taxon-name-part></tp:taxon-name>: <tp:taxon-name><tp:taxon-name-part taxon-name-part-type="family">Gryllacrididae</tp:taxon-name-part></tp:taxon-name>), with provided morphological photographs for five Chinese species.</article-title><source>Zootaxa</source><volume>3884</volume>(<issue>4</issue>): <fpage>379</fpage>–<lpage>386</lpage>. doi: <ext-link ext-link-type="doi" xlink:href="10.11646/zootaxa.3884.4.7" xlink:type="simple">10.11646/zootaxa.3884.4.7</ext-link></mixed-citation></ref></ref-list></tp:taxon-treatment>
