# Supplementary material for: Review of the genus Apotrechus in China (Orthoptera, Gryllacrididae, Gryllacridinae)
Source: Zookeys. 2015 Feb 16;(482):143–55. doi: 10.3897/zookeys.482.8713 (PMC4337223; doi:10.3897/zookeys.482.8713)
Supplement: XML Treatment for Apotrechus quadratus [file zookeys.482.8713-treatment3.xml]

<!DOCTYPE tp:taxon-treatment
  PUBLIC "-//TaxonX//DTD Taxonomic Treatment Publishing DTD v0 20100105//EN" "tax-treatment-NSO.dtd">
<tp:taxon-treatment xmlns:tp="http://www.plazi.org/taxpub"><tp:treatment-meta><kwd-group><label>Taxon classification</label><kwd><named-content content-type="kingdom">Animalia</named-content></kwd><kwd><named-content content-type="order">Orthoptera</named-content></kwd><kwd><named-content content-type="family">Gryllacrididae</named-content></kwd></kwd-group><mixed-citation publication-type="journal"><person-group><name><surname>Li</surname><given-names>Miao-Miao</given-names></name><name><surname>Liu</surname><given-names>Xian-Wei</given-names></name><name><surname>Li</surname><given-names>Kai</given-names></name></person-group><article-title>Review of the genus <italic><tp:taxon-name><tp:taxon-name-part taxon-name-part-type="genus">Apotrechus</tp:taxon-name-part></tp:taxon-name></italic> in China (<tp:taxon-name><tp:taxon-name-part taxon-name-part-type="order">Orthoptera</tp:taxon-name-part></tp:taxon-name>, <tp:taxon-name><tp:taxon-name-part taxon-name-part-type="family">Gryllacrididae</tp:taxon-name-part></tp:taxon-name>, <tp:taxon-name><tp:taxon-name-part taxon-name-part-type="subfamily">Gryllacridinae</tp:taxon-name-part></tp:taxon-name>)</article-title><source>Zookeys</source><day>16</day><month>2</month><year>2015</year><volume>2015</volume><issue>482</issue><fpage>143</fpage><lpage>155</lpage><pub-id pub-id-type="doi">10.3897/zookeys.482.8713</pub-id></mixed-citation></tp:treatment-meta><tp:nomenclature><label>2.</label><tp:taxon-name>
                        <tp:taxon-name-part taxon-name-part-type="genus">Apotrechus</tp:taxon-name-part>
                        <tp:taxon-name-part taxon-name-part-type="species">quadratus</tp:taxon-name-part>
                        <object-id xmlns:xlink="http://www.w3.org/1999/xlink" content-type="zoobank" xlink:type="simple">http://zoobank.org/F5255058-CCB5-4734-9157-89E36EB98A9E</object-id>
                    </tp:taxon-name><tp:taxon-authority>Li &amp; Liu</tp:taxon-authority><tp:taxon-status xmlns:xlink="http://www.w3.org/1999/xlink" xlink:type="simple">sp. n.</tp:taxon-status><xref ref-type="fig" rid="F2">Figs 7–9</xref><!--PageBreak--><!--PageBreak--></tp:nomenclature><tp:treatment-sec sec-type="Description"><title>Description.</title><p>Female. Body large. Wings apterous. Fastigium of vertex roundly projected, about 2 times as wide as scape; eyes reniform, produced; ocelli faintly. Pronotum almost hexagon, lateral lobes longer than high. Fore coxa with a spine, fore tibia on ventral surface with 5 pairs of spurs (included 1 pair of apical spurs) but without inner upper apical spur; mid tibia on ventral surface with 4 pairs of spurs (included 1 pair of apical spurs). Hind femur on ventral surface armed 8 internal spines and 1–3 external spines; hind tibia on dorsal surface bearing 6 pairs of rather small spines and 2 pairs of apical spurs. Cerci shorter, conical; subgenital plate broad, square, and hind margin slightly concave (Fig. <xref ref-type="fig" rid="F2">9</xref>). Ovipositor short, curved upwards, apex blunt.</p><fig id="F2" position="float" orientation="portrait"><label>Figures 7–9.</label><caption><p><italic><tp:taxon-name><tp:taxon-name-part taxon-name-part-type="genus">Apotrechus</tp:taxon-name-part> <tp:taxon-name-part taxon-name-part-type="species">quadratus</tp:taxon-name-part></tp:taxon-name></italic> sp. n. <bold>7</bold> head and pronotum in dorsal view <bold>8</bold> frons in front view <bold>9</bold> subgenital plate of female in ventral view. Scale: 1 mm.</p></caption><graphic xmlns:xlink="http://www.w3.org/1999/xlink" xlink:href="zookeys-482-143-g002.jpg" position="float" orientation="portrait" xlink:type="simple" id="oo_38594.jpg"/></fig><p>Male. Unknown.</p></tp:treatment-sec><tp:treatment-sec sec-type="Coloration"><title>Coloration.</title><p>Body yellowish brown. Fastigium of vertex with 2 pairs of darkish black longitudinal bands; frons with 3 blackish longitudinal spots; inner margin of basal antenna and first segment with blackish spots. Lateral and fore margin of pronotum black, in the middle with a darkish black vertical stripe. Mesonotum and metanotum also with a black spot at middle parts (Figs <xref ref-type="fig" rid="F2">7–8</xref>). Hind femur with a blackish longitudinal stripe on external surface, all tibiae on base and apex darkish black.</p><!--PageBreak--></tp:treatment-sec><tp:treatment-sec sec-type="Measurements"><title>Measurements.</title><p>(length in mm)</p><table-wrap id="T2" position="anchor" orientation="portrait"><label><italic><tp:taxon-name><tp:taxon-name-part taxon-name-part-type="genus">Apotrechus</tp:taxon-name-part> <tp:taxon-name-part taxon-name-part-type="species">quadratus</tp:taxon-name-part></tp:taxon-name></italic></label><caption><p>Measurements (length in mm)</p></caption><table rules="all"><tbody><tr><th rowspan="1" colspan="1"/><th rowspan="1" colspan="1">Body</th><th rowspan="1" colspan="1">Pronotum</th><th rowspan="1" colspan="1">Hind femur</th><th rowspan="1" colspan="1">Ovipositor</th></tr><tr><td rowspan="1" colspan="1">♀</td><td rowspan="1" colspan="1">23.0</td><td rowspan="1" colspan="1">4.8</td><td rowspan="1" colspan="1">10.5</td><td rowspan="1" colspan="1">5.5</td></tr></tbody></table></table-wrap><!--PageBreak--></tp:treatment-sec><tp:treatment-sec sec-type="Material"><title>Material.</title><p>Holotype ♀, Guangxi, Xing’an, Maoer Mountain, 1700–2100m, 30.VII–6.VIII. 2013, Xian-Wei Liu et al. leg.</p></tp:treatment-sec><tp:treatment-sec sec-type="Distribution"><title>Distribution.</title><p>China: Guangxi.</p></tp:treatment-sec><tp:treatment-sec sec-type="Diagnosis"><title>Diagnosis.</title><p>This new species is closely related to <italic><tp:taxon-name><tp:taxon-name-part taxon-name-part-type="genus">Apotrechus</tp:taxon-name-part> <tp:taxon-name-part taxon-name-part-type="species">nigrigeniculatus</tp:taxon-name-part></tp:taxon-name></italic> Liu &amp; Yin, 2002, but differs mainly in the the latter in body larger and subgenital plate of female with hind margin slightly concave.</p></tp:treatment-sec><tp:treatment-sec sec-type="Etymology"><title>Etymology.</title><p>The specific epithet referrers to shape of female subgenital plate.</p></tp:treatment-sec></tp:taxon-treatment>
