# Supplementary material for: Review of the genus Apotrechus in China (Orthoptera, Gryllacrididae, Gryllacridinae)
Source: Zookeys. 2015 Feb 16;(482):143–55. doi: 10.3897/zookeys.482.8713 (PMC4337223; doi:10.3897/zookeys.482.8713)
Supplement: XML Treatment for Apotrechus truncatolobus [file zookeys.482.8713-treatment6.xml]

<!DOCTYPE tp:taxon-treatment
  PUBLIC "-//TaxonX//DTD Taxonomic Treatment Publishing DTD v0 20100105//EN" "tax-treatment-NSO.dtd">
<tp:taxon-treatment xmlns:tp="http://www.plazi.org/taxpub"><tp:treatment-meta><kwd-group><label>Taxon classification</label><kwd><named-content content-type="kingdom">Animalia</named-content></kwd><kwd><named-content content-type="order">Orthoptera</named-content></kwd><kwd><named-content content-type="family">Gryllacrididae</named-content></kwd></kwd-group><mixed-citation publication-type="journal"><person-group><name><surname>Li</surname><given-names>Miao-Miao</given-names></name><name><surname>Liu</surname><given-names>Xian-Wei</given-names></name><name><surname>Li</surname><given-names>Kai</given-names></name></person-group><article-title>Review of the genus <italic><tp:taxon-name><tp:taxon-name-part taxon-name-part-type="genus">Apotrechus</tp:taxon-name-part></tp:taxon-name></italic> in China (<tp:taxon-name><tp:taxon-name-part taxon-name-part-type="order">Orthoptera</tp:taxon-name-part></tp:taxon-name>, <tp:taxon-name><tp:taxon-name-part taxon-name-part-type="family">Gryllacrididae</tp:taxon-name-part></tp:taxon-name>, <tp:taxon-name><tp:taxon-name-part taxon-name-part-type="subfamily">Gryllacridinae</tp:taxon-name-part></tp:taxon-name>)</article-title><source>Zookeys</source><day>16</day><month>2</month><year>2015</year><volume>2015</volume><issue>482</issue><fpage>143</fpage><lpage>155</lpage><pub-id pub-id-type="doi">10.3897/zookeys.482.8713</pub-id></mixed-citation></tp:treatment-meta><tp:nomenclature><label>5.</label><tp:taxon-name>
                        <tp:taxon-name-part taxon-name-part-type="genus">Apotrechus</tp:taxon-name-part>
                        <tp:taxon-name-part taxon-name-part-type="species">truncatolobus</tp:taxon-name-part>
                        <object-id xmlns:xlink="http://www.w3.org/1999/xlink" content-type="zoobank" xlink:type="simple">http://zoobank.org/76C1D15F-B014-454D-855A-365A94B4E267</object-id>
                    </tp:taxon-name><tp:taxon-authority>Li &amp; Liu</tp:taxon-authority><tp:taxon-status xmlns:xlink="http://www.w3.org/1999/xlink" xlink:type="simple">sp. n.</tp:taxon-status><xref ref-type="fig" rid="F5">Figs 17–21</xref></tp:nomenclature><tp:treatment-sec sec-type="Description"><title>Description.</title><p>Male. Body medium sized. Wings absent. Fastigium of vertex rounded, about 2 times as wide as scape; eyes ovoid, prominent, ocelli inconspicuous. Cephalic margin of pronotum slightly projected, posterior margin slightly truncated, lateral lobes lower. Fore coxa with a spine, fore tibia on ventral surface with 5 pairs of spurs (included 1 pair of apical spurs); mid tibia without inner upper apical spur but on ventral surface with 4 pairs of spurs (included 1 pair of apical spurs); hind tibia without spine or on dorsal surface with 1–2 minute spines, with 3 pairs of apical spurs. Hind femur with 10–12 internal spines and 7–8 external spines on ventral surface. Lobes of 9<sup>th</sup> abdominal tergite with roundly truncated apex (Fig. <xref ref-type="fig" rid="F5">20</xref>); cerci shorter, conical; subgenital plate broad, hind margin split into two lobes and with notch in the middle (Figs <xref ref-type="fig" rid="F5">18–19</xref>).</p><fig id="F5" position="float" orientation="portrait"><label>Figures 17–21.</label><caption><p><italic><tp:taxon-name><tp:taxon-name-part taxon-name-part-type="genus">Apotrechus</tp:taxon-name-part> <tp:taxon-name-part taxon-name-part-type="species">truncatolobus</tp:taxon-name-part></tp:taxon-name></italic>  sp. n. <bold>17</bold> end of male abdomen in dorsal view <bold>18</bold> end of male abdomen in lateral view <bold>19</bold> end of male abdomen in ventral view <bold>20</bold> end of male abdomen in caudal view <bold>21</bold> subgenital plate of female in ventral view. Scale: 1 mm.</p></caption><graphic xmlns:xlink="http://www.w3.org/1999/xlink" xlink:href="zookeys-482-143-g005.jpg" position="float" orientation="portrait" xlink:type="simple" id="oo_38597.jpg"/></fig><p>Female. Cerci short, conical; subgenital plate strongly transverse, with straight hind margin and rounded posterio-lateral corner (Fig. <xref ref-type="fig" rid="F5">21</xref>). Ovipositor shorter than hind tibia, upcurved and with blunt apex.</p></tp:treatment-sec><tp:treatment-sec sec-type="Coloration"><title>Coloration.</title><p>Body yellowish brown, occiput slightly with darkish black. Frons without blackish longitudinal stripes; dorsal margin of abdominal with a darkish black longitudinal band in the middle (Fig. <xref ref-type="fig" rid="F5">17</xref>). Apex of fore femur, base and apex of tibiae slightly darkish black.</p><!--PageBreak--></tp:treatment-sec><tp:treatment-sec sec-type="Measurements"><title>Measurements.</title><p>(length in mm)</p><table-wrap id="T5" position="anchor" orientation="portrait"><label><italic><tp:taxon-name><tp:taxon-name-part taxon-name-part-type="genus">Apotrechus</tp:taxon-name-part> <tp:taxon-name-part taxon-name-part-type="species">truncatolobus</tp:taxon-name-part></tp:taxon-name></italic></label><caption><p>Measurements (length in mm)</p></caption><table rules="all"><tbody><tr><th rowspan="1" colspan="1"/><th rowspan="1" colspan="1">Body</th><th rowspan="1" colspan="1">Pronotum</th><th rowspan="1" colspan="1">Hind femur</th><th rowspan="1" colspan="1">Ovipositor</th></tr><tr><td rowspan="1" colspan="1">♂</td><td rowspan="1" colspan="1">16.0</td><td rowspan="1" colspan="1">3.5</td><td rowspan="1" colspan="1">9.0</td><td rowspan="1" colspan="1">-</td></tr><tr><td rowspan="1" colspan="1">♀</td><td rowspan="1" colspan="1">18.0</td><td rowspan="1" colspan="1">3.8</td><td rowspan="1" colspan="1">9.0</td><td rowspan="1" colspan="1">6.0</td></tr></tbody></table></table-wrap></tp:treatment-sec><tp:treatment-sec sec-type="Material"><title>Material.</title><p>Holotype ♂, paratype 1♂1♀, Guangxi, Wuming, Daming Mountain, 1200m, 28–31.VII.2012, Wen-Xuan Bi leg.</p></tp:treatment-sec><tp:treatment-sec sec-type="Distribution"><title>Distribution.</title><p>China: Guangxi.</p></tp:treatment-sec><tp:treatment-sec sec-type="Diagnosis"><title>Diagnosis.</title><p>This new species almost the same as its congeners, but the frons without blackish longitudinal stripe; lobes of male 9<sup>th</sup> abdominal tergite with roundly truncate apex.</p></tp:treatment-sec><tp:treatment-sec sec-type="Etymology"><title>Etymology.</title><p>The specific epithet referrers roundly truncate lobes of male 9<sup>th</sup> abdominal tergite.</p></tp:treatment-sec></tp:taxon-treatment>
