# Supplementary material for: Review of the genus Apotrechus in China (Orthoptera, Gryllacrididae, Gryllacridinae)
Source: Zookeys. 2015 Feb 16;(482):143–55. doi: 10.3897/zookeys.482.8713 (PMC4337223; doi:10.3897/zookeys.482.8713)
Supplement: XML Treatment for Apotrechus parvospinus [file zookeys.482.8713-treatment7.xml]

<!DOCTYPE tp:taxon-treatment
  PUBLIC "-//TaxonX//DTD Taxonomic Treatment Publishing DTD v0 20100105//EN" "tax-treatment-NSO.dtd">
<tp:taxon-treatment xmlns:tp="http://www.plazi.org/taxpub"><tp:treatment-meta><kwd-group><label>Taxon classification</label><kwd><named-content content-type="kingdom">Animalia</named-content></kwd><kwd><named-content content-type="order">Orthoptera</named-content></kwd><kwd><named-content content-type="family">Gryllacrididae</named-content></kwd></kwd-group><mixed-citation publication-type="journal"><person-group><name><surname>Li</surname><given-names>Miao-Miao</given-names></name><name><surname>Liu</surname><given-names>Xian-Wei</given-names></name><name><surname>Li</surname><given-names>Kai</given-names></name></person-group><article-title>Review of the genus <italic><tp:taxon-name><tp:taxon-name-part taxon-name-part-type="genus">Apotrechus</tp:taxon-name-part></tp:taxon-name></italic> in China (<tp:taxon-name><tp:taxon-name-part taxon-name-part-type="order">Orthoptera</tp:taxon-name-part></tp:taxon-name>, <tp:taxon-name><tp:taxon-name-part taxon-name-part-type="family">Gryllacrididae</tp:taxon-name-part></tp:taxon-name>, <tp:taxon-name><tp:taxon-name-part taxon-name-part-type="subfamily">Gryllacridinae</tp:taxon-name-part></tp:taxon-name>)</article-title><source>Zookeys</source><day>16</day><month>2</month><year>2015</year><volume>2015</volume><issue>482</issue><fpage>143</fpage><lpage>155</lpage><pub-id pub-id-type="doi">10.3897/zookeys.482.8713</pub-id></mixed-citation></tp:treatment-meta><tp:nomenclature><label>6.</label><tp:taxon-name>
                        <tp:taxon-name-part taxon-name-part-type="genus">Apotrechus</tp:taxon-name-part>
                        <tp:taxon-name-part taxon-name-part-type="species">parvospinus</tp:taxon-name-part>
                        <object-id xmlns:xlink="http://www.w3.org/1999/xlink" xlink:type="simple">urn:lsid:orthoptera.speciesfile.org:TaxonName:73813</object-id>
                    </tp:taxon-name><tp:taxon-authority>(Liu &amp; Yin, 2002)</tp:taxon-authority><xref ref-type="fig" rid="F6">Figs 22–24</xref><!--PageBreak--><tp:nomenclature-citation-list><tp:nomenclature-citation><tp:taxon-name><tp:taxon-name-part taxon-name-part-type="genus">Eremus</tp:taxon-name-part> <tp:taxon-name-part taxon-name-part-type="species">parvospinus</tp:taxon-name-part></tp:taxon-name><comment>: <xref ref-type="bibr" rid="B8">Liu and Yin 2002</xref>: 417.</comment></tp:nomenclature-citation><tp:nomenclature-citation><tp:taxon-name><tp:taxon-name-part taxon-name-part-type="genus">Apotrechus</tp:taxon-name-part> <tp:taxon-name-part taxon-name-part-type="species">parvospinus</tp:taxon-name-part></tp:taxon-name><comment>: <xref ref-type="bibr" rid="B5">Guo and Shi 2012</xref>: 53; <xref ref-type="bibr" rid="B1">Bian et al. 2014</xref>: 384.</comment></tp:nomenclature-citation></tp:nomenclature-citation-list></tp:nomenclature><tp:treatment-sec sec-type="Measurements"><title>Measurements.</title><p>(length in mm)</p><table-wrap id="T6" position="anchor" orientation="portrait"><label><italic><tp:taxon-name><tp:taxon-name-part taxon-name-part-type="genus">Apotrechus</tp:taxon-name-part> <tp:taxon-name-part taxon-name-part-type="species">parvospinus</tp:taxon-name-part></tp:taxon-name></italic></label><caption><p>Measurements (length in mm)</p></caption><table rules="all"><tbody><tr><th rowspan="1" colspan="1"/><th rowspan="1" colspan="1">Body</th><th rowspan="1" colspan="1">Pronotum</th><th rowspan="1" colspan="1">Hind femur</th><th rowspan="1" colspan="1">Ovipositor</th></tr><tr><td rowspan="1" colspan="1">♂</td><td rowspan="1" colspan="1">20.0</td><td rowspan="1" colspan="1">3.7</td><td rowspan="1" colspan="1">8.6</td><td rowspan="1" colspan="1">-</td></tr><tr><td rowspan="1" colspan="1">♀</td><td rowspan="1" colspan="1">20.0</td><td rowspan="1" colspan="1">4.0</td><td rowspan="1" colspan="1">9.5</td><td rowspan="1" colspan="1">5.0</td></tr></tbody></table></table-wrap></tp:treatment-sec><tp:treatment-sec sec-type="Material"><title>Material.</title><p>1♀, Guangxi, Xing’an, Maoer Mountain, 1000m, 22–23.VIII.1992, Xian-Wei Liu &amp; Hai-Sheng Yin leg..</p><fig id="F6" position="float" orientation="portrait"><label>Figures 22–24.</label><caption><p><italic><tp:taxon-name><tp:taxon-name-part taxon-name-part-type="genus">Apotrechus</tp:taxon-name-part> <tp:taxon-name-part taxon-name-part-type="species">parvospinus</tp:taxon-name-part></tp:taxon-name></italic> (Liu &amp; Yin, 2002). <bold>22</bold> head in frontal view <bold>23</bold> head and pronotum in dorsal view <bold>24</bold> subgenital plate of female in ventral view. Scale: 1 mm.</p></caption><graphic xmlns:xlink="http://www.w3.org/1999/xlink" xlink:href="zookeys-482-143-g006.jpg" position="float" orientation="portrait" xlink:type="simple" id="oo_38598.jpg"/></fig></tp:treatment-sec><tp:treatment-sec sec-type="Distribution"><title>Distribution.</title><p>China: Guangxi.</p></tp:treatment-sec><ref-list><ref id="B8"><mixed-citation xmlns:xlink="http://www.w3.org/1999/xlink" xlink:type="simple"><person-group><name name-style="western"><surname>Liu</surname><given-names>X-W</given-names></name><name name-style="western"><surname>Yin</surname><given-names>H-S</given-names></name></person-group> (<year>2002</year>) <article-title>Two new species of <tp:taxon-name><tp:taxon-name-part taxon-name-part-type="subfamily">Gryllacridinae</tp:taxon-name-part></tp:taxon-name> from China (<tp:taxon-name><tp:taxon-name-part taxon-name-part-type="order">Orthoptera</tp:taxon-name-part></tp:taxon-name>: <tp:taxon-name><tp:taxon-name-part taxon-name-part-type="family">Stenopelmatidae</tp:taxon-name-part></tp:taxon-name>).</article-title><source>Zoological Research</source><volume>23</volume>(<issue>5</issue>): <fpage>417</fpage>–<lpage>418</lpage>.</mixed-citation></ref><ref id="B5"><mixed-citation xmlns:xlink="http://www.w3.org/1999/xlink" xlink:type="simple"><person-group><name name-style="western"><surname>Guo</surname><given-names>L-Y</given-names></name><name name-style="western"><surname>Shi</surname><given-names>F-M</given-names></name></person-group> (<year>2012</year>) <article-title>Notes on the genus <italic><tp:taxon-name><tp:taxon-name-part taxon-name-part-type="genus">Apotrechus</tp:taxon-name-part></tp:taxon-name></italic> (<tp:taxon-name><tp:taxon-name-part taxon-name-part-type="order">Orthoptera</tp:taxon-name-part></tp:taxon-name>: <tp:taxon-name><tp:taxon-name-part taxon-name-part-type="family">Gryllacrididae</tp:taxon-name-part></tp:taxon-name>: <tp:taxon-name><tp:taxon-name-part taxon-name-part-type="subfamily">Gryllacridinae</tp:taxon-name-part></tp:taxon-name>).</article-title><source>Zootaxa</source><volume>3177</volume>: <fpage>52</fpage>–<lpage>58</lpage>.</mixed-citation></ref><ref id="B1"><mixed-citation xmlns:xlink="http://www.w3.org/1999/xlink" xlink:type="simple"><person-group><name name-style="western"><surname>Bian</surname><given-names>X</given-names></name><name name-style="western"><surname>Wang</surname><given-names>S-Y</given-names></name><name name-style="western"><surname>Shi</surname><given-names>F-M</given-names></name></person-group> (<year>2014</year>) <article-title>One new species of the Genus Apotrechus (<tp:taxon-name><tp:taxon-name-part taxon-name-part-type="order">Orthoptera</tp:taxon-name-part></tp:taxon-name>: <tp:taxon-name><tp:taxon-name-part taxon-name-part-type="family">Gryllacrididae</tp:taxon-name-part></tp:taxon-name>), with provided morphological photographs for five Chinese species.</article-title><source>Zootaxa</source><volume>3884</volume>(<issue>4</issue>): <fpage>379</fpage>–<lpage>386</lpage>. doi: <ext-link ext-link-type="doi" xlink:href="10.11646/zootaxa.3884.4.7" xlink:type="simple">10.11646/zootaxa.3884.4.7</ext-link></mixed-citation></ref></ref-list></tp:taxon-treatment>
